# Supplementary material for: Breast Cancer Vaccine Containing a Novel Toll-like Receptor 7 Agonist and an Aluminum Adjuvant Exerts Antitumor Effects
Source: Int J Mol Sci. 2022 Dec 1;23(23):15130. doi: 10.3390/ijms232315130 (PMC9741412; doi:10.3390/ijms232315130)
Supplement: Supplementary file 1 [file ijms-23-15130-s001.zip]

Archive with 1 entries (1 files):
- ijms-1930660-supplementary.pdf
